# Supplementary material for: Higher Risk of HEV Transmission and Exposure among Blood Donors in Europe and Asia in Comparison to North America: A Meta-Analysis
Source: Pathogens. 2023 Mar 8;12(3):425. doi: 10.3390/pathogens12030425 (PMC10059948; doi:10.3390/pathogens12030425)
Supplement: Supplementary file 1 [file pathogens-12-00425-s001.zip]

Archive with 1 entries (1 files):
- pathogens-2249892-supplementary.pdf
